# Supplementary material for: Chloroquine induces eryptosis in P. falciparum-infected red blood cells and the release of extracellular vesicles with a unique protein profile
Source: Front Cell Infect Microbiol. 2025 May 26;15:1553123. doi: 10.3389/fcimb.2025.1553123 (PMC12146344; doi:10.3389/fcimb.2025.1553123)
Supplement: Supplementary file 2 [file Table1.xlsx]

## Sheet: Supplemental Table 1
Pathway enrichment analysis of parasite and human SWATH-MS datasets.
Description	Contrast	Test	Organism	Sign	Set size	Enrichment score	NES	pvalue	p.adjust	qvalues	Rank	Core_enrichment
Proteasome core complex	CQ/ND	GO:CC	Pf3D7	Up	14	0.843668	2.66233	2.48365e-08	8.04228e-08	2.24088e-08	40	PF3D7_1328100/PF3D7_1011400/PF3D7_0317000/PF3D7_0727400/PF3D7_0807500/PF3D7_1353800/PF3D7_0931800/PF3D7_1470900/PF3D7_1353900/PF3D7_0518300/PF3D7_0608500/PF3D7_0803800/PF3D7_1474800
	CQ/MQ	GO:CC	Pf3D7	Up	14	0.852541	2.49529	3.88406e-08	2.03166e-07	7.54797e-08	21	PF3D7_1328100/PF3D7_1353800/PF3D7_0518300/PF3D7_1011400/PF3D7_0608500/PF3D7_0317000/PF3D7_0807500/PF3D7_0803800/PF3D7_1353900/PF3D7_0727400/PF3D7_0931800/PF3D7_1470900/PF3D7_1474800
	MQ/ND	GO:CC	Pf3D7	Down	14	-0.401707	-1.01031	0.462382	0.62884	0.506187	68	PF3D7_1470900/PF3D7_0727400/PF3D7_1011400/PF3D7_0931800/PF3D7_1353900/PF3D7_0807500/PF3D7_1474800/PF3D7_0803800/PF3D7_0317000/PF3D7_0608500/PF3D7_0518300/PF3D7_1353800/PF3D7_1328100
Proteasome core complex, alpha-subunit complex	CQ/ND	GO:CC	Pf3D7	Up	7	0.816667	2.06918	0.000761535	0.00123296	0.00034355	40	PF3D7_0317000/PF3D7_0727400/PF3D7_0807500/PF3D7_1353800/PF3D7_1353900/PF3D7_0608500/PF3D7_1474800
	CQ/MQ	GO:CC	Pf3D7	Up	7	0.922222	2.18428	1.43204e-06	6.49192e-06	2.41186e-06	21	PF3D7_1353800/PF3D7_0608500/PF3D7_0317000/PF3D7_0807500/PF3D7_1353900/PF3D7_0727400/PF3D7_1474800
	MQ/ND	GO:CC	Pf3D7	Down	7	-0.694444	-1.46617	0.0576606	0.204233	0.164398	63	PF3D7_1353900/PF3D7_0807500/PF3D7_1474800/PF3D7_0317000/PF3D7_0608500/PF3D7_1353800
Proteasome	CQ/ND	KEGG	Pf3D7	Up	25	0.706694	2.58916	1.8465e-07	6.46275e-07	4.85921e-07	29	PF3D7_1328100/PF3D7_1011400/PF3D7_0317000/PF3D7_0727400/PF3D7_0807500/PF3D7_1353800/PF3D7_0931800/PF3D7_1470900/PF3D7_1353900/PF3D7_0518300/PF3D7_0608500/PF3D7_0803800
	CQ/MQ	KEGG	Pf3D7	Up	25	0.691197	2.3447	2.37045e-06	1.65932e-05	2.49521e-06	21	PF3D7_1328100/PF3D7_1353800/PF3D7_0518300/PF3D7_1011400/PF3D7_0608500/PF3D7_0317000/PF3D7_0807500/PF3D7_0803800/PF3D7_1353900/PF3D7_0727400/PF3D7_0931800/PF3D7_1470900/PF3D7_1474800
	MQ/ND	KEGG	Pf3D7	Down	25	-0.48594	-1.43817	0.0634006	0.147935	0.111229	74	PF3D7_0413600/PF3D7_0205900/PF3D7_1470900/PF3D7_1248900/PF3D7_1130400/PF3D7_0727400/PF3D7_1011400/PF3D7_0931800/PF3D7_1368100/PF3D7_1353900/PF3D7_1306400/PF3D7_0807500/PF3D7_1402300/PF3D7_1338100/PF3D7_1466300/PF3D7_1474800/PF3D7_0803800/PF3D7_0317000/PF3D7_1311500/PF3D7_0608500/PF3D7_0518300/PF3D7_1353800/PF3D7_1328100
Ribosome	CQ/ND	KEGG	Pf3D7	Up	45	0.716532	2.96085	1e-10	7e-10	5.26316e-10	78	PF3D7_1109900/PF3D7_1323400/PF3D7_1027800/PF3D7_1358800/PF3D7_1126200/PF3D7_1302800/PF3D7_0618300/PF3D7_0309600/PF3D7_1317800/PF3D7_0317600/PF3D7_1408600/PF3D7_1465900/PF3D7_0520000/PF3D7_1105400/PF3D7_1341200/PF3D7_0516900/PF3D7_0813900/PF3D7_1004000/PF3D7_0422400/PF3D7_1460700/PF3D7_1424100/PF3D7_1142600/PF3D7_0415900/PF3D7_1447000/PF3D7_0719600/PF3D7_1309100/PF3D7_1431700/PF3D7_0322900/PF3D7_1…
	CQ/MQ	KEGG	Pf3D7	Up	45	0.55457	2.11361	2.79531e-05	9.78357e-05	1.47121e-05	101	PF3D7_1331800/PF3D7_1126200/PF3D7_1317800/PF3D7_1130200/PF3D7_1358800/PF3D7_0519400/PF3D7_0422400/PF3D7_1302800/PF3D7_0309600/PF3D7_1465900/PF3D7_0520000/PF3D7_0317600/PF3D7_1408600/PF3D7_0813900/PF3D7_1105400/PF3D7_1323400/PF3D7_1447000/PF3D7_0719600/PF3D7_1027800/PF3D7_0322900/PF3D7_1424100/PF3D7_0618300/PF3D7_1341300/PF3D7_1460700/PF3D7_0821700/PF3D7_1019400/PF3D7_1341200/PF3D7_0516900/PF3D7_1…
	MQ/ND	KEGG	Pf3D7	Up	45	0.570952	2.2448	4.66884e-06	3.26819e-05	2.45728e-05	36	PF3D7_1109900/PF3D7_1027800/PF3D7_1342000/PF3D7_1323400/PF3D7_1142600/PF3D7_0618300/PF3D7_0507100/PF3D7_1341200/PF3D7_1004000/PF3D7_0516900/PF3D7_1351400/PF3D7_0614500/PF3D7_0415900/PF3D7_1338200/PF3D7_1414300/PF3D7_0307200/PF3D7_1426000/PF3D7_1309100/PF3D7_1431700/PF3D7_1424400
Proteasome (human)	CQ/ND	KEGG	Human	Up	21	0.50167	1.349	0.118343	0.746873	0.746873	101	PSMC6/PSMC2/PSME2/PSMC3/PSMD3/PSMD11/PSMB4/PSMB1/PSMC5/PSMD2/PSMA6/PSMB3/PSMB2/PSMA5/PSMA4/PSMB5/PSMA2/PSMA3
	CQ/MQ	KEGG	Human	Up	21	0.690347	1.81454	0.00151531	0.0393981	0.0361548	63	PSME2/PSMB4/PSMB1/PSMA2/PSMD2/PSMB3/PSMB5/PSMC6/PSMA6/PSMA4/PSMB2/PSMA5/PSMA3/PSMD12/PSMC2/PSMD3/PSMC5/PSMA1/PSMC3
	MQ/ND	KEGG	Human	Down	21	-0.304373	-1.19406	0.134927	0.473579	0.409029	43	PSMA1/PSMD12/PSMA3/PSMA5/PSMB2/PSMA6/PSMA4/PSME2/PSMB4/PSMD2/PSMB1/PSMB3/PSMB5/PSMA2
Upregulated
Downregulated

## Sheet: Supplemental Table 2
Differentially expressed human proteasome subunits in EV samples.
Gene ID	Protein name - Human	CQ/ND		CQ/MQ		MQ/ND
		adjusted p-value	log2(FC)	adjusted p-value	log2(FC)	adjusted p-value	log2(FC)
PSMD11	26S proteasome non-ATPase regulatory subunit 11	0.0182503	0.724356	0.0686815	0.21965	0.0451435	0.504706
PSMD2	26S proteasome non-ATPase regulatory subunit 2	0.0246487	0.608467	0.00689419	0.842015	0.1639	-0.233548
PSMC3	26S proteasome regulatory subunit 6A	0.0176366	0.760641	0.0786518	0.318751	0.0572617	0.44189
PSMC2	26S proteasome regulatory subunit 7	0.0239558	0.810105	0.0718499	0.478696	0.0567628	0.331409
PSMC5	26S proteasome regulatory subunit 8	0.0160947	0.671557	0.0744818	0.401887	0.0405962	0.269671
PSME2	Proteasome activator complex subunit 2	0.0397005	0.773307	0.00835147	0.992075	0.0163542	-0.218767
PSMF1	Proteasome inhibitor PI31 subunit	0.137347	0.272925	0.00727569	-1.05229	0.052268	1.32522
PSMA2	Proteasome subunit alpha type-2	0.108871	0.465093	0.0449234	0.88213	0.0978275	-0.417037
PSMB1	Proteasome subunit beta type-1	0.0941959	0.672238	0.0465203	0.909189	0.101751	-0.236951
PSMB2	Proteasome subunit beta type-2	0.0877469	0.541291	0.043346	0.715432	0.153278	-0.174141
PSMB4	Proteasome subunit beta type-4	0.0777534	0.705779	0.0398858	0.936603	0.156649	-0.230824
Upregulated
Downregulated

## Sheet: Supplemental Table 3
Differentially expressed parasite ribosomal proteins and proteasome subunits in EV samples.
Gene ID	Protein name - Human	CQ/ND		CQ/MQ		MQ/ND
		adjusted p-value	log2(FC)	adjusted p-value	log2(FC)	adjusted p-value	log2(FC)
PF3D7_0317600	40S ribosomal protein S11, putative	0.0249312	1.03637	0.0276783	0.996848	0.248908	0.0395173
PF3D7_1358800	40S ribosomal protein S15	0.00286339	1.37988	0.00708712	1.21573	0.101751	0.164154
PF3D7_0813900	40S ribosomal protein S16, putative	0.0299314	0.914667	0.0377094	0.850146	0.221654	0.0645216
PF3D7_1126200	40S ribosomal protein S18, putative	0.00912514	1.21354	0.00481638	1.37131	0.0848199	-0.157771
PF3D7_1317800	40S ribosomal protein S19	0.0163753	1.09291	0.00631021	1.35609	0.0826714	-0.263181
PF3D7_0422400	40S ribosomal protein S19	0.210593	0.894143	0.0262543	1.18786	0.0145563	-0.293718
PF3D7_0519400	40S ribosomal protein S24	0.0209493	0.697898	0.000755943	1.20325	0.0459298	-0.50535
PF3D7_1465900	40S ribosomal protein S3	0.0165034	1.00067	0.0141674	1.02247	0.225497	-0.021809
PF3D7_1105400	40S ribosomal protein S4	0.00768228	0.966314	0.0134708	0.836458	0.197257	0.129856
PF3D7_1302800	40S ribosomal protein S7	0.0105986	1.14841	0.00898059	1.14605	0.227453	0.00236505
PF3D7_1408600	40S ribosomal protein S8	0.0170369	1.02971	0.0279661	0.932898	0.163252	0.0968084
PF3D7_0520000	40S ribosomal protein S9, putative	0.0254788	0.979471	0.0276988	1.00608	0.240888	-0.0266039
PF3D7_1130200	60S acidic ribosomal protein P0	0.0642005	0.715708	0.00931746	1.29118	0.0662463	-0.57547
PF3D7_0309600	60S acidic ribosomal protein P2	0.00697634	1.09952	0.00924292	1.08985	0.194542	0.00967273
PF3D7_0719600	60S ribosomal protein L11a, putative	0.0426935	0.767847	0.03899	0.696308	0.236048	0.0715397
PF3D7_1004000	60S ribosomal protein L13, putative	0.0342829	0.895014	0.13969	0.447373	0.127427	0.447642
PF3D7_1341200	60S ribosomal protein L18a	0.0405331	0.950013	0.1559	0.502117	0.125782	0.447895
PF3D7_1323400	60S ribosomal protein L23	0.0424022	1.39394	0.221855	0.810873	0.0421537	0.583066
PF3D7_1331800	60S ribosomal protein L23, putative	0.0441213	0.620543	0.00255075	1.4503	0.0382285	-0.829756
PF3D7_1460700	60S ribosomal protein L27	0.0408308	0.878263	0.100137	0.586264	0.176359	0.291999
PF3D7_0618300	60S ribosomal protein L27a, putative	0.0109595	1.11455	0.132662	0.639828	0.123555	0.474724
PF3D7_1027800	60S ribosomal protein L3	0.0191821	1.38199	0.119619	0.694933	0.0965993	0.687058
PF3D7_1142600	60S ribosomal protein L35ae, putative	0.0436513	0.80915	0.196398	0.325035	0.13528	0.484115
PF3D7_1109900	60S ribosomal protein L36	0.0201264	1.58161	0.224206	0.332158	0.0607777	1.24945
PF3D7_0415900	Ribosomal protein L15	0.0386239	0.806836	0.153	0.399832	0.141939	0.407004
PF3D7_0727400	Proteasome subunit alpha type	0.0430611	1.21296	0.020949	1.50198	0.112514	-0.289018
PF3D7_1353900	Proteasome subunit alpha type	0.0491265	1.17736	0.022852	1.52868	0.0940653	-0.351322
PF3D7_1353800	Proteasome subunit alpha type	0.104542	1.18586	0.009351	1.95436	0.0190035	-0.768496
PF3D7_1474800	Proteasome subunit alpha type-1, putative	0.0725004	0.934091	0.025479	1.40543	0.0742545	-0.471342
PF3D7_0608500	Proteasome subunit alpha type-2, putative	0.0575892	1.10897	0.021635	1.72212	0.0617746	-0.613153
PF3D7_0317000	Proteasome subunit alpha type-3, putative	0.0483677	1.22138	0.022848	1.70268	0.06348	-0.481305
PF3D7_0807500	Proteasome subunit alpha type-6, putative	0.0545057	1.21241	0.026756	1.58916	0.103701	-0.376751
PF3D7_1011400	Proteasome subunit beta	0.0157227	1.48795	0.009243	1.78272	0.0982122	-0.294767
PF3D7_1470900	Proteasome subunit beta	0.0269272	1.17765	0.011912	1.44362	0.0988662	-0.265967
PF3D7_1328100	Proteasome subunit beta	0.0323473	1.54773	0.012925	2.32038	0.0591558	-0.772647
PF3D7_0518300	Proteasome subunit beta	0.0473603	1.15434	0.019397	1.79138	0.0985247	-0.637036
PF3D7_0803800	Proteasome subunit beta	0.0587811	1.05842	0.020881	1.53903	0.0773951	-0.480601
PF3D7_0108000	Proteasome subunit beta	0.103791	-0.0041129	0.030205	-2.45079	0.0232845	2.44667
PF3D7_0931800	Proteasome subunit beta type-6, putative	0.0370866	1.18005	0.019743	1.48117	0.105701	-0.30112
Upregulated
Downregulated

## Sheet: Supplemental Table 4
Differentially expressed genes from KEGG and Reactome pathways of THP-1-derived macrophages upon stimulations with EVs.
		uRBCs/Media		ND/Media		CQ/Media
Pathway enrichment analysis	Gene ID	adjusted p-value	log2(FC)	adjusted p-value	log2(FC)	adjusted p-value	log2(FC)
KEGG: Cytokine-cytokine receptor interaction (human)	CCL20	2.76335e-09	0.745375	4.81035e-18	0.999001	1.80271e-11	0.825748
	CXCL1	0.000452475	0.743734	4.57614e-07	0.9251	5.83214e-05	0.797333
	IL18R1	0.0383269	1.04918	0.029722	0.91928	0.00709267	1.14852
	CXCL10	0.0182779	2.09272	0.560543	0.653121	0.158025	1.38809
	CSF1	0.0188902	0.490382	3.22392e-05	0.668458	6.24563e-06	0.724205
	TNFRSF9	0.0701448	0.741955	0.000175053	1.06613	0.00485598	0.906227
	CCL4L2	0.0848236	0.724416	0.00304793	0.8863	0.34658	0.441623
	EBI3	0.113487	0.770496	0.00485608	0.961884	0.00845961	0.983999
	IL32	0.417151	0.708877	0.00855995	1.14636	0.0473399	1.00766
	CCL2	0.0636947	1.1791	0.0244205	1.13029	0.061921	1.0689
	OSMR	0.45767	-0.384166	0.00100643	-0.786844	0.0336522	-0.60048
	IL11RA	0.708976	-0.378307	0.0258753	-0.751406	0.0581558	-0.721189
Reactome: Interferon alpha/beta signaling	MX1	0.0573523	1.03517	0.399763	0.477989	0.00314081	1.2693
	IFIT1	0.0745982	1.0664	0.338351	0.57232	0.0234633	1.12654
	IFITM1	0.0629193	1.24278	NA	0.789974	0.00722021	1.43945
Upregulated
Downregulated
NA: Not accurate (low gene expression levels)
